# Supplementary material for: Evaluating Formulation-Dependent Chemical Variation and Comparability of Maziren-Wan Preparations via Multi-Component LC–MS/MS Profiling
Source: Pharmaceuticals (Basel). 2026 Apr 3;19(4):577. doi: 10.3390/ph19040577 (PMC13118590; doi:10.3390/ph19040577)
Supplement: Supplementary file 1 [file pharmaceuticals-19-00577-s001.zip]

Archive with 1 entries (1 files):
- pharmaceuticals-4211881-supplementary.pdf
